# Supplementary material for: Dynamic nomogram for predicting acute kidney injury in patients with acute ischemic stroke: A retrospective study
Source: Front Neurol. 2022 Sep 13;13:987684. doi: 10.3389/fneur.2022.987684 (PMC9513523; doi:10.3389/fneur.2022.987684)
Supplement: Supplementary material S1 — Baseline characteristics of the training and validation set populations. [file Table_1.XLS]

## Sheet: Sheet1
Table S1:Baseline characteristics of the training and validation set populations
Variables	Total（n=1132）	Train(n=792)	Vadilation(n=340)	P-value
Age	69.1 (56.2-79.1)	68.9 (56.6-79.1)	69.8 (55.6-79.0)	0.627
Gender				0.407
Female	568 (50.2%)	391 (49.4%)	177 (52.1%)
Male	564 (49.8%)	401 (50.6%)	163 (47.9%)
Ethnicity				0.717
White	814 (71.9%)	567 (71.6%)	247 (72.6%)
Non-white	318 (28.1%)	225 (28.4%)	93 (27.4%)
Admission-type				0.108
Emergency/urgent	1047 (92.5%)	726 (91.7%)	321 (94.4%)
Elective	85 (7.5%)	66 (8.3%)	19 (5.6%)
Hypertension	690 (61.0%)	491 (62.0%)	199 (58.5%)	0.273
Congestive heart failure	235 (20.8%)	164 (20.7%)	71 (20.9%)	0.947
Peripheral vascular	116 (10.2%)	80 (10.1%)	36 (10.6%)	0.804
Chronic pulmonary	185 (16.3%)	129 (16.3%)	56 (16.5%)	0.939
Liver disease	55 (4.9%)	38 (4.8%)	17 (5.0%)	0.885
Rheumatoid arthritis	32 (2.8%)	21 (2.7%)	11 (3.2%)	0.587
Coagulopathy	79 (7.0%)	59 (7.4%)	20 (5.9%)	0.343
Obsity	43 (3.8%)	28 (3.5%)	15 (4.4%)	0.48
Alcohol abuse	74 (6.5%)	56 (7.1%)	18 (5.3%)	0.268
Diabetes	306 (27.0%)	214 (27.0%)	92 (27.1%)	0.989
Vasopressin	136 (12.0%)	86 (10.9%)	50 (14.7%)	0.068
Mannitol	159 (14.0%)	107 (13.5%)	52 (15.3%)	0.428
Colloid bolus	82 (7.2%)	60(7.6%)	22(6.5%)	0.364
ACEI/ARBs	133 (11.7%)	97 (12.2%)	36 (10.6%)	0.427
Aminoglycoside antibiotics	68 (6.0%)	43 (5.4%)	25 (7.4%)	0.212
Furosemide	498 (44.0%)	356 (44.9%)	142 (41.8%)	0.322
Vancomycin	456 (40.3%)	316 (39.9%)	140 (41.2%)	0.688
Mechanical Ventilation	352 (31.1%)	240 (30.3%)	112 (32.9%)	0.379
Antiplatelet	869 (76.8%)	606 (76.5%)	263 (77.4%)	0.76
Anticoagulation	412 (36.4%)	299 (37.7%)	113 (33.2%)	0.148
Contrast agents	956 (84.4%)	673(85.0%)	283(83.2%)	0.356
Intravenous thrombolysis	786 (69.4%)	545 (68.8%)	277 (72.6%)	0.785
Endovascular mechanical thrombectomy	245 (21.65%)	174 (21.97%)	71 (20.88%)	0.675
RR, breaths/min	18.2 (16.4-20.8)	18.1 (16.3-20.5)	18.5 (16.5-21.3)	0.221
HR, beats/min	80.7 (70.4-92.0)	80.5 (70.0-90.2)	81.7 (71.0-95.0)	0.051
SBP, mmHg	130.5 (115.6-143.9)	130.1 (115.6-143.9)	131.8 (115.4-143.8)	0.448
DBP, mmHg	64.4 (56.6-72.5)	64.9 (56.4-72.5)	63.2 (57.1-72.5)	0.766
Temperature, °C	36.9 (36.6-37.3)	36.9 (36.6-37.3)	36.9 (36.6-37.3)	0.315
SPO2,%	97.8 (96.6-99.0)	97.9 (96.7-99.0)	97.7 (96.5-98.8)	0.1
Urine output, ml	1770.0 (1148.8-2487.5)	1778.0 (1134.5-2492.5)	1754.0 (1159.8-2461.2)	0.995
WBC, K/uL	10.2 (7.8-13.1)	10.2 (7.8-13.2)	10.2 (7.8-12.8)	0.44
Hemoglobin, g/dl	11.3 (9.9-12.9)	11.3 (9.9-12.9)	11.4 (10.0-12.9)	0.739
Platelets, K/uL	239.0 (182.0-318.2)	237.0 (181.0-311.2)	245.0 (186.0-333.2)	0.078
Blood glucose, mg/dl	121.5 (104.0-148.2)	122.0 (103.0-150.0)	121.0 (104.0-145.2)	0.1
Sodium, mEq/L	139.0 (137.0-142.0)	139.0 (137.0-142.0)	139.0 (137.0-142.0)	0.486
Potassium ,mEq/l	3.9 (3.7-4.3)	3.9 (3.6-4.3)	3.9 (3.7-4.3)	1
Creatinine,mg/dl	0.8 (0.7-1.1)	0.8 (0.7-1.1)	0.8 (0.6-1.1)	0.637
BUN, mg/dl	18.0 (13.0-25.0)	18.0 (13.0-25.0)	18.0 (13.0-25.0)	0.623
PT,seconds	13.6 (12.7-15.4)	13.6 (12.7-15.4)	13.6 (12.7-15.4)	0.994
RDW	14.1 (13.4-15.3)	14.1 (13.4-15.2)	14.2 (13.4-15.4)	0.64
APTT,seconds	29.8 (25.4-40.3)	30.1 (25.3-40.8)	29.3 (25.6-38.9)	0.884
OASIS	33.0 (27.0-39.0)	33.0 (27.0-39.0)	34.0 (27.0-40.2)	0.236
ICUlos,hours	76.0 (44.0-169.0)	78.5 (44.0-167.0)	72.0 (43.8-174.5)	0.175
AKI	152(13.43%)	104(13.13%)	48(14.12%)	0.655
Abbreviations: CHF, Congestive heart failure;ACEI,angiotensin converting enzyme inhibitors; ARBs,angiotensin receptor blockers; RR,respiratory rate; HR,heart rate; SBP,systolic blodd pressure;DBP,diastolic blodd pressure;MBP,mean blodd pressure; SpO2,percutaneous oxygen saturation; WBC,white blood cell; BUN,blood urea nitrogen;PT,prothrombin time; RDW,red blood cell width, PT,prothrombin time, AP…
