# Supplementary material for: Dynamic nomogram for predicting acute kidney injury in patients with acute ischemic stroke: A retrospective study
Source: Front Neurol. 2022 Sep 13;13:987684. doi: 10.3389/fneur.2022.987684 (PMC9513523; doi:10.3389/fneur.2022.987684)
Supplement: Supplementary material S2 — Results of multiple covariance tests. [file Table_2.XLSX]

## Sheet: Sheet1
Table S2: Results of multiple covariance tests
Variables	Variance expansion factor
Age	1.8
Gender	1.3
Ethnicity	1.1
Admission-type	1.2
Hypertension	1.2
Congestive heart failure	1.3
Peripheral vascular	1.1
Chronic pulmonary	1.1
Liver disease	1.2
Rheumatoid arthritis	1.1
Coagulopathy	1.2
Obsity	1.1
Alcohol abuse	1.1
Diabetes	1.3
Vasopressin	1.2
Mannitol	1.2
Colloid bolus	1.3
ACEI/ARBs	1.1
Aminoglycoside antibiotics	1.2
Furosemide	1.7
Vancomycin	1.5
Mechanical Ventilation	1.4
Antiplatelet	1.2
Anticoagulation	1.4
Contrast agent	1.5
Intravenous thrombolysis	1.3
Endovascular mechanical thrombectomy	1.2
RR, breaths/min	1.3
HR, beats/min	1.7
SBP, mmHg	2
DBP, mmHg	2.1
Temperature, °C	1.3
SPO2,%	1.2
Urine output, ml	1.3
WBC, K/uL	1.1
Hemoglobin, g/dl	1.6
Platelets, K/uL	1.2
Blood glucose, mg/dl	1.2
Sodium, mEq/L	1.1
Potassium ,mEq/l	1.1
Creatinine,mg/dl	1.5
BUN, mg/dl	1.6
RDW	1.4
PT,seconds	1.2
APTT,seconds	1.2
OASIS	1.6
